# Supplementary material for: Nicotinamide riboside improves muscle mitochondrial biogenesis, satellite cell differentiation, and gut microbiota in a twin study
Source: Sci Adv. 2023 Jan 13;9(2):eadd5163. doi: 10.1126/sciadv.add5163 (PMC9839336; doi:10.1126/sciadv.add5163)
Supplement: Supplementary file 2 — Tables S2 to S7 [file sciadv.add5163_tables_s2_to_s7.zip]

Archive with 1 entries (1 files):
- sciadv.add5163_tables_s2_to_s7.xlsx
